# Supplementary material for: Copper-Induced Thyroid Disruption and Oxidative Stress in Schizopygopsis younghusbandi Larvae
Source: Antioxidants (Basel). 2026 Jan 15;15(1):112. doi: 10.3390/antiox15010112 (PMC12838212; doi:10.3390/antiox15010112)
Supplement: Supplementary file 1 [file antioxidants-15-00112-s001.zip]

Archive with 1 entries (1 files):
- antioxidants-4042096-supplementary.pdf
